# Supplementary material for: Bioinformatics and Preliminary Functional Analysis of OsPP2C61
Source: Genes (Basel). 2026 Mar 25;17(4):374. doi: 10.3390/genes17040374 (PMC13115687; doi:10.3390/genes17040374)
Supplement: Supplementary file 1 [file genes-17-00374-s001.zip]

Archive with 6 entries (6 files):
- Table S1.xls
- Table S2.xls
- Table S3.xls
- Table S4 .xls
- Table S5.xls
- Table S6.xls
