# Supplementary material for: Bioinformatics and Preliminary Functional Analysis of OsPP2C61
Source: Genes (Basel). 2026 Mar 25;17(4):374. doi: 10.3390/genes17040374 (PMC13115687; doi:10.3390/genes17040374)
Supplement: Supplementary file 1 [file genes-17-00374-s001.zip › Table S1.xls]

## Sheet: Sheet1
Table S1. Sequence of primers used for this study
Gene name	Forward primer	Reverse primer	Length
p2300-PP2C61	GGACAGGGTACCCGGGGATCCATGATGGCGAGGTGGTGCG	CACCATGGTACTAGTGTCGACAGCGGTGGAGTTGTACAAGCTG	1176bp
PP2C61-CDS	ATGATGGCGAGGTGGTGCG	TCAAGCGGTGGAGTTGTACAAGC	1134bp
OsACTIN	AGGAAGGCTGGAAGAGGACC	CGGGAAATTGTGAGGGACAT	181bp
OsPP2C61-qPCR	GGTCGGGATGAGCTGACGTGGC	AATAGGCGGGAGCGGAGGAAGC	194bp
