# Supplementary material for: Bioinformatics and Preliminary Functional Analysis of OsPP2C61
Source: Genes (Basel). 2026 Mar 25;17(4):374. doi: 10.3390/genes17040374 (PMC13115687; doi:10.3390/genes17040374)
Supplement: Supplementary file 1 [file genes-17-00374-s001.zip › Table S2.xls]

## Sheet: Sheet1
Table S2. General information of identified OsPP2C61 gene in Oryza sativa L.
Gene Name	Gene id	Molecular weight(kDa)	PI	Instability Index	Aliphatic Index	GRAVY
OsPP2C61	Os07g0114000	40615.9	8.29	45.86	88.62	-0.144
