# Supplementary material for: Bioinformatics and Preliminary Functional Analysis of OsPP2C61
Source: Genes (Basel). 2026 Mar 25;17(4):374. doi: 10.3390/genes17040374 (PMC13115687; doi:10.3390/genes17040374)
Supplement: Supplementary file 1 [file genes-17-00374-s001.zip › Table S3.xls]

## Sheet: Sheet1
Table S3. Arabidopsis thaliana PP2C gene family
Gene id	Gene Name
AT2G30020	AtAP2C1
AT1G07430	AtPP2C2
AT2G30170	AtPP2C26
AT2G29380	AtPP2C3
AT3G62260	AtPP2C49
AT2G40180	AtPP2C5
AT4G03415	AtPP2C52
AT4G33500	AtPP2C62
AT5G36250	AtPP2C74
AT3G11410	AtPP2CA
AT3G17090	AtPP2CD2
AT3G12620	AtPP2CD3
AT3G55050	AtPP2CD4
AT4G33920	AtPP2CD5
AT3G51370	AtPP2CD6
AT5G02760	AtPP2CD7
AT5G06750	AtPP2CD8
AT5G66080	AtPP2CD9
AT2G33700	AtPP2CG1
AT1G03590	AtPP2C.1
AT1G07160	AtPP2C.2
AT1G07360	AtPP2C.3
AT1G09160	AtPP2C.4
AT1G16220	AtPP2C.5
AT1G17550	AtPP2C.6
AT1G18030	AtPP2C.7
AT1G22280	AtPP2C.8
AT1G34750	AtPP2C.9
AT1G43900	AtPP2C.10
AT1G47380	AtPP2C.11
AT1G48040	AtPP2C.12
AT1G67820	AtPP2C.13
AT1G68410	AtPP2C.14
AT1G72770	AtPP2C.15
AT1G78200	AtPP2C.16
AT1G79630	AtPP2C.17
AT2G20050	AtPP2C.18
AT2G20630	AtPP2C.19
AT2G25270	AtPP2C.20
AT2G25620	AtPP2C.21
AT2G28990	AtPP2C.22
AT2G34740	AtPP2C.23
AT2G35350	AtPP2C.24
AT2G40860	AtPP2C.25
AT2G46920	AtPP2C.26
AT3G02750	AtPP2C.27
AT3G05640	AtPP2C.28
AT3G06270	AtPP2C.29
AT3G09400	AtPP2C.30
AT3G15260	AtPP2C.31
AT3G16560	AtPP2C.32
AT3G16800	AtPP2C.33
AT3G17250	AtPP2C.34
AT3G23360	AtPP2C.35
AT3G27140	AtPP2C.36
AT3G51470	AtPP2C.37
AT3G63320	AtPP2C.38
AT3G63340	AtPP2C.39
AT4G08260	AtPP2C.40
AT4G11040	AtPP2C.41
AT4G16580	AtPP2C.42
AT4G26080	AtPP2C.43
AT4G27800	AtPP2C.44
AT4G28400	AtPP2C.45
AT4G31750	AtPP2C.46
AT4G31860	AtPP2C.47
AT4G32950	AtPP2C.48
AT4G38520	AtPP2C.49
AT5G01700	AtPP2C.50
AT5G02400	AtPP2C.51
AT5G10740	AtPP2C.52
AT5G19280	AtPP2C.53
AT5G24940	AtPP2C.54
AT5G26010	AtPP2C.55
AT5G27930	AtPP2C.56
AT5G51340	AtPP2C.57
AT5G51760	AtPP2C.58
AT5G57050	AtPP2C.59
AT5G66720	AtPP2C.60
AT5G59220	AtPP2C.61
