# Supplementary material for: Bioinformatics and Preliminary Functional Analysis of OsPP2C61
Source: Genes (Basel). 2026 Mar 25;17(4):374. doi: 10.3390/genes17040374 (PMC13115687; doi:10.3390/genes17040374)
Supplement: Supplementary file 1 [file genes-17-00374-s001.zip › Table S4 .xls]

## Sheet: Sheet1
Table S4. Oryza sativa L. PP2C gene family
Gene id	Gene Name
LOC_Os01g07090	OsPP2C01
LOC_Os01g19130	OsPP2C02
LOC_Os01g32964	OsPP2C03
LOC_Os01g36080	OsPP2C04
LOC_Os01g37130	OsPP2C05
LOC_Os01g40094	OsPP2C06
LOC_Os01g43100	OsPP2C07
LOC_Os01g46760	OsPP2C08
LOC_Os01g62760	OsPP2C09
LOC_Os02g05630	OsPP2C10
LOC_Os02g08364	OsPP2C11
LOC_Os02g13100	OsPP2C12
LOC_Os02g15594	OsPP2C13
LOC_Os02g27220	OsPP2C14
LOC_Os02g35910	OsPP2C15
LOC_Os02g38580	OsPP2C16
LOC_Os02g38690	OsPP2C17
LOC_Os02g38710	OsPP2C18
LOC_Os02g38780	OsPP2C19
LOC_Os02g38804	OsPP2C20
LOC_Os02g39410	OsPP2C21
LOC_Os02g39480	OsPP2C22
LOC_Os02g42250	OsPP2C23
LOC_Os02g42270	OsPP2C24
LOC_Os02g46080	OsPP2C25
LOC_Os02g46490	OsPP2C26
LOC_Os02g55560	OsPP2C27
LOC_Os03g04430	OsPP2C28
LOC_Os03g10950	OsPP2C29
LOC_Os03g16170	OsPP2C30
LOC_Os03g16760	OsPP2C31
LOC_Os03g18150	OsPP2C32
LOC_Os03g18970	OsPP2C33
LOC_Os03g55320	OsPP2C34
LOC_Os03g60650	OsPP2C35
LOC_Os03g61690	OsPP2C36
LOC_Os04g08560	OsPP2C37
LOC_Os04g25570	OsPP2C38
LOC_Os04g33080	OsPP2C39
LOC_Os04g37660	OsPP2C40
LOC_Os04g37904	OsPP2C41
LOC_Os04g42260	OsPP2C42
LOC_Os04g49490	OsPP2C43
LOC_Os04g52000	OsPP2C44
LOC_Os04g56450	OsPP2C45
LOC_Os05g02110	OsPP2C46
LOC_Os05g04360	OsPP2C47
LOC_Os05g29030	OsPP2C48
LOC_Os05g38290	OsPP2C49
LOC_Os05g46040	OsPP2C50
LOC_Os05g49730	OsPP2C51
LOC_Os05g50970	OsPP2C52
LOC_Os05g51510	OsPP2C53
LOC_Os06g08140	OsPP2C54
LOC_Os06g33530	OsPP2C55
LOC_Os06g33549	OsPP2C56
LOC_Os06g39600	OsPP2C57
LOC_Os06g44210	OsPP2C58
LOC_Os06g48300	OsPP2C59
LOC_Os06g50380	OsPP2C60
LOC_Os07g02330	OsPP2C61
LOC_Os07g32380	OsPP2C62
LOC_Os07g33230	OsPP2C63
LOC_Os07g37890	OsPP2C64
LOC_Os07g45170	OsPP2C65
LOC_Os08g39100	OsPP2C66
LOC_Os09g14540	OsPP2C67
LOC_Os09g15670	OsPP2C68
LOC_Os09g28560	OsPP2C69
LOC_Os09g38550	OsPP2C70
LOC_Os10g22460	OsPP2C71
LOC_Os10g39780	OsPP2C72
LOC_Os11g01790	OsPP2C73
LOC_Os11g13820	OsPP2C74
LOC_Os11g22404	OsPP2C75
LOC_Os11g37540	OsPP2C76
LOC_Os12g09640	OsPP2C77
LOC_Os12g39120	OsPP2C78
