# Supplementary material for: Bioinformatics and Preliminary Functional Analysis of OsPP2C61
Source: Genes (Basel). 2026 Mar 25;17(4):374. doi: 10.3390/genes17040374 (PMC13115687; doi:10.3390/genes17040374)
Supplement: Supplementary file 1 [file genes-17-00374-s001.zip › Table S5.xls]

## Sheet: Sheet1
Table S5. Conserved amino acid motifs and annotation of OsPP2Cs
Motif_id	Gene Name	Start	Stop	Pvalue	Motif sequence
MEME-1	OsPP2C59	254	274	3.41e-22	LEFLILASDGLWDVVTNEEAV
MEME-1	OsPP2C45	216	236	3.41e-22	LEFLILASDGLWDVVTNEEAV
MEME-1	OsPP2C64	268	288	4.1e-22	DQFVILASDGVWDVLSNQEAV
MEME-1	OsPP2C60	279	299	4.1e-22	DQFLIFASDGLWEHLTNQEAV
MEME-1	OsPP2C54	265	285	7.15e-22	DEFLIIGSDGIWDVFSNQNVV
MEME-1	OsPP2C75	293	313	8.58e-22	DEFIVLATDGVWDVLSNQEVV
MEME-1	OsPP2C06	378	398	2.06e-21	DECLVLASDGLWDVMSNEEVC
MEME-1	OsPP2C51	302	322	2.44e-21	DEFLILASDGLWDVVSNEVAC
MEME-1	OsPP2C30	290	310	2.44e-21	DEFLILASDGLWDVVSNEVAC
MEME-1	OsPP2C62	232	252	4.04e-21	TDFLILASDGLWKVMSNQEAV
MEME-1	OsPP2C66	338	358	4.77e-21	DEFIILATDGVWDVLSNKEAV
MEME-1	OsPP2C53	210	230	4.77e-21	DDCLILASDGLWDVMSNEEVC
MEME-1	OsPP2C27	259	279	4.77e-21	DEFLIIGSDGIWDFFSNQNAV
MEME-1	OsPP2C72	281	301	5.61e-21	DQFIIFASDGLWEHISNQEAV
MEME-1	OsPP2C70	263	283	5.61e-21	DEFIVLACDGIWDCMSSQEVV
MEME-1	OsPP2C28	165	185	7.75e-21	DHFVIFASDGLWEHLSNQEAV
MEME-1	OsPP2C32	324	344	1.06e-20	CEFLILASDGLWDKVENQEAV
MEME-1	OsPP2C25	275	295	1.7e-20	DQFVIFASDGLWEHLTNQQAV
MEME-1	OsPP2C02	279	299	1.7e-20	DEFLIIGCDGIWDVMSSQHAV
MEME-1	OsPP2C49	311	331	1.98e-20	DECLILASDGLWDVVTNEMAC
MEME-1	OsPP2C09	311	331	1.98e-20	DECLILASDGLWDVVTNEMAC
MEME-1	OsPP2C74	335	355	4.2e-20	CEFLVIASDGLWNKVSNQEAV
MEME-1	OsPP2C68	290	310	4.2e-20	DECLILASDGLWDVVSNEAAC
MEME-1	OsPP2C08	317	337	4.2e-20	DEFLILASDGLWDVVSNDVAC
MEME-1	OsPP2C36	287	307	4.87e-20	DCFIIFASDGLWEHLSNQQAV
MEME-1	OsPP2C44	263	283	1e-19	IEFVILASDGLWKVMKNQEAV
MEME-1	OsPP2C52	419	439	1.53e-19	LEFLILASDGLWDVVPNEDAV
MEME-1	OsPP2C77	352	372	2.02e-19	CRFLVLASDGLWCKVSNQEAV
MEME-1	OsPP2C47	286	306	2.65e-19	DEFLIMGCDGIWDVMTSQHAV
MEME-1	OsPP2C38	369	389	3.04e-19	DEFVVLATDGVWDVLSNSEVV
MEME-1	OsPP2C14	374	394	3.04e-19	DEFVVLATDGVWDVLSNTEVV
MEME-1	OsPP2C20	315	335	4.54e-19	MEFLVIATEGLWCNMTNQNVV
MEME-1	OsPP2C19	459	479	4.54e-19	MEFLVIATEGLWCNMTNQNVV
MEME-1	OsPP2C12	293	313	4.54e-19	DLFMVLATDGVWDVLSNEEVV
MEME-1	OsPP2C73	273	293	6.75e-19	DDFLVLATDGIWDVLSNKEVI
MEME-1	OsPP2C57	215	235	9.97e-19	DEFLIIGCDGIWDVFRSQNAV
MEME-1	OsPP2C56	287	307	9.97e-19	LEYLILATDGLWDVMRNEDAV
MEME-1	OsPP2C13	301	321	9.97e-19	LECLVLASDGLWDVVENEEAV
MEME-1	OsPP2C11	264	284	9.97e-19	DDFLVLACDGIWDCMSSQQLV
MEME-1	OsPP2C43	202	222	1.13e-18	DSFFIFASDGLWEHLTNQQAV
MEME-1	OsPP2C26	504	524	2.13e-18	DQFLVLSSDGLYQYLSNEEVV
MEME-1	OsPP2C55	288	308	3.1e-18	LEYLVLATDGLWDVMRNEDAV
MEME-1	OsPP2C35	550	570	4.47e-18	DRFLILSSDGLYQYFTNEEAV
MEME-1	OsPP2C42	259	279	8.14e-18	TEFLVIACDGVWDVLANQAVV
MEME-1	OsPP2C29	277	297	2.32e-17	DQFVIFASDGLWEQLTDEAAV
MEME-1	OsPP2C41	225	245	4.55e-17	AELLVLASDGLWKVMNNQEVV
MEME-1	OsPP2C61	261	281	5.08e-17	DLFVVFASDGLWEHLSDEAAV
MEME-1	OsPP2C46	504	524	5.08e-17	DKFLILSSDGLYDYFTKEEVV
MEME-1	OsPP2C31	542	562	6.34e-17	DRFLVLSSDGLYQYFTNKEVV
MEME-1	OsPP2C78	266	286	8.79e-17	DLFLIFASDGLWEQLTDKAAV
MEME-1	OsPP2C39	427	447	1.21e-16	DLFVVLGSDGLFDFFSNDEVV
MEME-1	OsPP2C18	376	396	1.72e-15	MEFLVIASQGLWSCMESADVV
MEME-1	OsPP2C17	284	304	7.15e-15	MEFLVIASQGLWSCVDSADVV
MEME-1	OsPP2C16	268	288	7.15e-15	MEFLVIASQGLWSCVDSADVV
MEME-1	OsPP2C05	287	307	1.48e-14	VEFVLLATDGLWDYIKSSEAV
MEME-1	OsPP2C76	337	357	1.78e-14	DTFLIASSDGVFEKMTMQDVC
MEME-1	OsPP2C33	242	262	1.78e-14	GGRLIIASDGIWDALSSEAAA
MEME-1	OsPP2C03	146	166	1.78e-14	GGRLIIASDGIWDALSSEAAA
MEME-1	OsPP2C15	247	267	1.2e-13	GGRLIISSDGVWDVLTAEVAF
MEME-1	OsPP2C65	282	302	1.3e-13	HLFFVVASDGVFEFLSSQDVV
MEME-1	OsPP2C67	373	393	1.41e-13	DHFIILGCDGLWGVFGPGDAV
MEME-1	OsPP2C69	238	258	2.32e-13	GGRIIIASDGVWDDLTFEMAL
MEME-1	OsPP2C71	376	396	2.28e-12	GDVIVTASDGLFDNVYEQEVA
MEME-1	OsPP2C24	230	250	6.01e-12	GDVVVAGTDGLFDNVTSEELQ
MEME-1	OsPP2C40	265	285	6.46e-12	GGRIIISSDGVWDALTVDTAF
MEME-1	OsPP2C23	227	247	2.34e-11	GDVVVAGTDGLFDNMSDAELE
MEME-1	OsPP2C01	202	222	2.34e-11	GDMIVSGSDGFFDNIFDQEIV
MEME-2	OsPP2C21	149	169	8.73e-21	IIRGNQIIVGNVGDSRCVLSK
MEME-2	OsPP2C22	242	262	5.37e-20	IIRGNQITVGNVGDSRCVLSK
MEME-2	OsPP2C52	328	348	9.43e-20	VLVGNHLYVANVGDSRAVISK
MEME-2	OsPP2C02	185	205	1.36e-19	LIFGRQLLVANAGDCRAVLCR
MEME-2	OsPP2C28	42	62	1.94e-19	VICSGTLYVANLGDSRAVLGR
MEME-2	OsPP2C11	167	187	3.28e-19	LIRNNQLVVANAGDSRCVISR
MEME-2	OsPP2C06	287	307	3.28e-19	VICSSHIIVANCGDSRAVLCR
MEME-2	OsPP2C17	174	194	3.88e-19	VIRGNQMIVGHVGDSRCVLSR
MEME-2	OsPP2C16	150	170	3.88e-19	VIRGNQMIVGHVGDSRCVLSR
MEME-2	OsPP2C19	392	412	4.6e-19	VIRGNQLIVGHAGDSRCVLSR
MEME-2	OsPP2C47	192	212	1.04e-18	LVFGRQLLVANAGDCRAVLCR
MEME-2	OsPP2C34	136	156	1.43e-18	AISGDTLYVANLGDSRAVLGR
MEME-2	OsPP2C70	166	186	1.67e-18	IIRNDELIVANAGDSRCVLSR
MEME-2	OsPP2C20	200	220	1.95e-18	VIRGDQLIVGHAGDSRCVLSR
MEME-2	OsPP2C61	135	155	2.27e-18	AISGDTLYVANAGDSRAVLGR
MEME-2	OsPP2C13	210	230	3.56e-18	VLVGGHLYVANVGDSRAVVSK
MEME-2	OsPP2C60	156	176	4.13e-18	VICGGILYVANVGDSRVVLGR
MEME-2	OsPP2C53	119	139	4.13e-18	VVCSSHVIVANCGDSRAVLCR
MEME-2	OsPP2C59	163	183	4.78e-18	ILVGDRLLVANVGDSRAVICR
MEME-2	OsPP2C18	259	279	5.52e-18	VIRGDQMIVGHAGDSRCVLSR
MEME-2	OsPP2C75	186	206	1.12e-17	IKQGHDLIVGNLGDSRAVLGT
MEME-2	OsPP2C58	167	187	1.12e-17	IVRNSQLVVANAGDSRCVISR
MEME-2	OsPP2C73	166	186	1.28e-17	VRQGDHLIIANLGDSRAVLCT
MEME-2	OsPP2C12	186	206	1.47e-17	IKQGRDLIIANLGDSRAVLAT
MEME-2	OsPP2C72	158	178	1.92e-17	VICAGNLYIANLGDSRAVLGR
MEME-2	OsPP2C54	168	188	2.2e-17	MIFGRTLLIANAGDCRAVLSR
MEME-2	OsPP2C10	181	201	2.2e-17	ILVGDRLLVANVGDSRAVVCR
MEME-2	OsPP2C30	198	218	2.86e-17	VLGPRHVVVANCGDSRAVLCR
MEME-2	OsPP2C29	145	165	3.26e-17	AIEDGTLYVANLGDSRAVLGR
MEME-2	OsPP2C45	125	145	4.21e-17	VLVGDRLFVANVGDSRAIICR
MEME-2	OsPP2C27	162	182	6.15e-17	MIFGRSLLVANAGDCRAVLSR
MEME-2	OsPP2C78	143	163	6.97e-17	AITDNVLYVANLGDSRAVLGR
MEME-2	OsPP2C74	241	261	1.14e-16	LVIDGDLYVANLGDCRAVISR
MEME-2	OsPP2C08	226	246	1.14e-16	VVGPRRIVVANCGDSRAVLSR
MEME-2	OsPP2C55	197	217	1.28e-16	ILIGNRLYVANVGDSRAVALK
MEME-2	OsPP2C41	134	154	1.44e-16	LLNGRKLWVANVGDSRAVLLK
MEME-2	OsPP2C07	253	273	1.62e-16	IFVGNHIYVANVGDSRTVMSK
MEME-2	OsPP2C38	262	282	1.83e-16	IKQGHDLLIGNLGDSRAVLGT
MEME-2	OsPP2C14	267	287	1.83e-16	LKQGRNLIIGNLGDSRAILGT
MEME-2	OsPP2C36	164	184	2.05e-16	VVHQRTLFVANLGDSRAVLGK
MEME-2	OsPP2C48	174	194	2.31e-16	VKHGDLLVVANVGDSRAVLAT
MEME-2	OsPP2C51	211	231	2.59e-16	VVGRRRIVVANCGDSRAVLSR
MEME-2	OsPP2C57	119	139	2.9e-16	LVVGRSLLVANAGDCRAVLCC
MEME-2	OsPP2C50	207	227	3.25e-16	LVCSSHVVVANCGDSRIVLCR
MEME-2	OsPP2C35	415	435	4.08e-16	LMKGEDMYIMNVGDSRAVLAT
MEME-2	OsPP2C68	199	219	5.69e-16	VVEESRVVVANCGDSRAVLCR
MEME-2	OsPP2C25	153	173	7.08e-16	IIWRGVLYVANLGDSRAVVGY
MEME-2	OsPP2C09	220	240	7.08e-16	VVSPTQVVVANAGDSRAVISR
MEME-2	OsPP2C49	220	240	8.79e-16	VVGPNRVVVANSGDSRAVLCR
MEME-2	OsPP2C56	196	216	1.35e-15	ILVGNHLYVGNVGDSRVVALK
MEME-2	OsPP2C44	170	190	1.35e-15	VVDGKDMWVANVGDSRAVVCE
MEME-2	OsPP2C31	396	416	1.35e-15	LMKGKDVYLMNVGDSRAVLAR
MEME-2	OsPP2C42	158	178	1.66e-15	LIRNTQIVVGNAGDARCVISR
MEME-2	OsPP2C43	80	100	1.84e-15	IIWKGTLYLANLGDSRAVVGC
MEME-2	OsPP2C04	497	517	2.26e-15	LIVRNKLFVANAGDCRAILNR
MEME-2	OsPP2C66	231	251	3.07e-15	VKQGLDLVVGNLGDSRAIMGT
MEME-2	OsPP2C77	256	276	9.05e-15	LVKDGELYVSNVGDCRAVLGS
MEME-2	OsPP2C64	160	180	9.05e-15	LKLGSDLYMANIGDSRAVLGS
MEME-2	OsPP2C03	44	64	9.96e-15	IIDGWTITVASVGDSRCILDA
MEME-2	OsPP2C32	232	252	2.11e-14	LLQKGGLVVSNAGDCRAVLSR
MEME-2	OsPP2C40	164	184	3.64e-14	IIDGYVVTVASVGDSRCVLEA
MEME-2	OsPP2C26	356	376	3.64e-14	LVRDDNVYVMNLGDSRAIVAQ
MEME-2	OsPP2C33	140	160	4.76e-14	VVDGFTVTVASVGDSRCILDT
MEME-2	OsPP2C15	146	166	6.78e-14	IIDGLFITVASVGDSRCVLEA
MEME-2	OsPP2C63	71	91	7.4e-14	LINGETLAVANVGDSRAVAFD
MEME-2	OsPP2C46	352	372	8.07e-14	LMKGADVYAMNVGDSRAVLAH
MEME-2	OsPP2C39	308	328	1.14e-13	LLHGTDLCILNLGDSRAVLAS
MEME-2	OsPP2C62	141	161	2.43e-13	SENSVNLVVANVGDSRAVISK
MEME-2	OsPP2C69	136	156	3.38e-13	VIDEWVVTVASVGDSRCILES
MEME-2	OsPP2C65	161	181	4.69e-13	LVAGGALHVANVGDSRAVAGV
MEME-2	OsPP2C67	268	288	5.5e-13	WVLGQTVVVANAGDAKAVLAR
MEME-3	OsPP2C22	131	153	6.06e-24	TSFFGVYDGHGGAEVAMYCAKRF
MEME-3	OsPP2C21	51	73	6.06e-24	TSFFGVYDGHGGAEVAMYCAKRF
MEME-3	OsPP2C20	98	120	4.89e-23	TSFFGVYDGHGGAEVASYCAKRF
MEME-3	OsPP2C19	293	315	4.89e-23	TSFFGVYDGHGGAEVASYCAKRF
MEME-3	OsPP2C18	158	180	4.89e-23	TSFFGVYDGHGGAEVASYCAKRF
MEME-3	OsPP2C42	55	77	1.85e-22	TSFFGVYDGHGGSAVARYCANHL
MEME-3	OsPP2C13	140	162	5.41e-22	VSLFGVFDGHGGPRAAEYLKENL
MEME-3	OsPP2C52	258	280	6.43e-22	ISLFGIFDGHGGSRAAEYLKEHL
MEME-3	OsPP2C17	74	96	1.07e-21	TSFFGVYDGHGGAEVALYCAKQF
MEME-3	OsPP2C16	50	72	1.07e-21	TSFFGVYDGHGGAEVALYCAKQF
MEME-3	OsPP2C06	198	220	1.26e-21	AHFFGVYDGHGGAQVANYCRERL
MEME-3	OsPP2C70	50	72	2.07e-21	TSFFGVYDGHGGKAVSKFCAKHL
MEME-3	OsPP2C27	91	113	2.85e-21	ISFYGVFDGHGGKDAAHYVRDNL
MEME-3	OsPP2C10	111	133	3.91e-21	IGLFGVFDGHGGARAAEYVKQHL
MEME-3	OsPP2C56	125	147	8.43e-21	VSLFGVFDGHGGSLAAEYLKEHL
MEME-3	OsPP2C58	50	72	1.53e-20	TSFFGVFDGHGGRVVAKFCAKYL
MEME-3	OsPP2C54	102	124	1.53e-20	ISFYGVFDGHGGKDAAHFVRDNL
MEME-3	OsPP2C11	50	72	1.53e-20	TSFFGVFDGHGGRVVAKFCAKYL
MEME-3	OsPP2C45	56	78	2.04e-20	IGLFGVFDGHGGAKVAEYVKQNL
MEME-3	OsPP2C59	93	115	8.22e-20	VGLFGVFDGHGGARAAEFVKQNL
MEME-3	OsPP2C50	111	133	8.22e-20	AHLFGVFDGHGGAEVANYCRERI
MEME-3	OsPP2C07	183	205	8.22e-20	INLFGIFDGHGGSHAAEHLKKHL
MEME-3	OsPP2C49	124	146	1.23e-19	HHFFGVFDGHGCSHVARMCQDRM
MEME-3	OsPP2C29	68	90	1.59e-19	ATLVGVYDGHGGPEAARFVNKRL
MEME-3	OsPP2C32	161	183	2.67e-19	VAFFGVFDGHGGKSAAEFVAENM
MEME-3	OsPP2C25	76	98	3.44e-19	ATFVGVYDGHGGADAARFISDHL
MEME-3	OsPP2C60	79	101	1.31e-18	GTFVGVYDGHGGPETACYINDHL
MEME-3	OsPP2C57	48	70	1.48e-18	SAFYGVFDGHGGKHAADFVCSNL
MEME-3	OsPP2C09	129	151	1.48e-18	FHFYGVFDGHGCSHVATTCQDRM
MEME-3	OsPP2C72	81	103	2.36e-18	GTLVGVYDGHGGPETARYINDHL
MEME-3	OsPP2C46	249	271	2.96e-18	WMFVGIYDGFNGPDATDYLADNL
MEME-3	OsPP2C61	57	79	5.21e-18	ATLVGVYDGHGGPDASRFLRSRL
MEME-3	OsPP2C08	137	159	5.21e-18	EGFFAVYDGHGGSRVAEACRERM
MEME-3	OsPP2C51	119	141	5.82e-18	EDFFAVYDGHGGSRVAEACRKRM
MEME-3	OsPP2C78	66	88	6.5e-18	ATFVGVYDGHGGPEASRFISSRL
MEME-3	OsPP2C68	110	132	7.26e-18	CDFYGVFDGHGCSHVADACRERM
MEME-3	OsPP2C34	59	81	1.12e-17	ATLVGVYDGHGGADASRFLRSRL
MEME-3	OsPP2C02	106	128	1.25e-17	NAFYGVFDGHGGPDAAAYMKRHA
MEME-3	OsPP2C67	193	215	1.55e-17	CAHFAIYDGHGGRLAAEYAQKHL
MEME-3	OsPP2C69	63	85	2.62e-17	FSVFALFDGHNGSGAAMYAKKNL
MEME-3	OsPP2C30	104	126	3.57e-17	HHFFGVFDGHGCSHVATSCGQRM
MEME-3	OsPP2C77	168	190	1.08e-16	LAFYGVYDGHGGRAAVDFVADKL
MEME-3	OsPP2C35	255	277	1.59e-16	WVFVGIYDGFNGPDATDFLVSNL
MEME-3	OsPP2C31	254	276	2.12e-16	WVFVGIYDGFNGPDATDYLFANL
MEME-3	OsPP2C26	205	227	2.12e-16	WLFVGIYDGFNGPEAPDFLVTNL
MEME-3	OsPP2C74	163	185	2.34e-16	MAFYGVYDGHGGRAAVDFVAGRL
MEME-3	OsPP2C47	113	135	2.57e-16	SAFYGVFDGHGGLDAAAYMKRHA
MEME-3	OsPP2C15	73	95	4.11e-16	FSAFGLFDGHNGNGAAIYTKENL
MEME-3	OsPP2C36	87	109	4.95e-16	ATCIGVFDGHAGPDAARFACDHL
MEME-3	OsPP2C33	67	89	7.84e-16	FSVFAVFDGHNGVSAAVFSKEHL
MEME-3	OsPP2C41	65	87	1.12e-15	LGLFAIFDGHLGDTVPAYLQKNL
MEME-3	OsPP2C62	68	90	2.49e-15	LGLFAIFDGHLGHTVPDFLRSHL
MEME-3	OsPP2C40	91	113	2.96e-15	FSAFALFDGHNGSGAAVYAKENI
MEME-3	OsPP2C44	100	122	5.39e-15	LGLFAIFDGHLGDSVPSYLKANL
MEME-3	OsPP2C39	188	210	4.13e-14	WLICGIYDGFNGRDAADFLAVTL
MEME-3	OsPP2C05	85	107	8.29e-14	FSFAAVFDGHAGFSAVEFLRDEL
MEME-3	OsPP2C76	130	152	8.95e-14	VGVVAVFDGHNGAEASEMASKLL
MEME-3	OsPP2C55	113	135	1.9e-13	VGCRLHTLGHGGPRAAEYLKKHL
MEME-3	OsPP2C04	419	441	1.24e-12	LHAFGIFDGHRGSAAAEFSVRAV
MEME-4	OsPP2C49	279	293	7.57e-17	GVLAMSRAIGDGYLK
MEME-4	OsPP2C09	279	293	7.57e-17	GVLAMSRAIGDGYLK
MEME-4	OsPP2C06	346	360	7.57e-17	GVLAMSRSIGDRYLK
MEME-4	OsPP2C53	178	192	1.46e-16	GVLAMSRSIGDKYLK
MEME-4	OsPP2C68	258	272	3.39e-16	GVLAMSRSIGDAYLK
MEME-4	OsPP2C78	213	227	1.48e-15	GIIQVSRSIGDVYLK
MEME-4	OsPP2C29	223	237	1.48e-15	GIIQVSRSIGDVYLK
MEME-4	OsPP2C43	149	163	2.4e-15	GIIQVSRSIGDAYLK
MEME-4	OsPP2C51	270	284	2.82e-15	GVLATSRSIGDYYLK
MEME-4	OsPP2C08	285	299	2.82e-15	GVLATSRSIGDYYLK
MEME-4	OsPP2C30	257	271	5.22e-15	GMLAMSRAIGDSYLK
MEME-4	OsPP2C61	204	218	8.18e-15	GIIQVARAIGDVYLK
MEME-4	OsPP2C72	228	242	1.45e-14	GIIQITRSIGDVYLK
MEME-4	OsPP2C34	206	220	1.92e-14	GIIQVSRTIGDVYLK
MEME-4	OsPP2C25	222	236	2.89e-14	GIIQVSRTIGDAYLK
MEME-4	OsPP2C36	234	248	4.34e-14	GIIQVSRSLGDAYLK
MEME-4	OsPP2C75	260	274	4.96e-14	PGLAMARAFGDFCLK
MEME-4	OsPP2C73	240	254	4.96e-14	PGLAMARAFGDFCLK
MEME-4	OsPP2C66	305	319	4.96e-14	PGLAMARAFGDFCLK
MEME-4	OsPP2C64	235	249	4.96e-14	PGLAMARAFGDFCLK
MEME-4	OsPP2C59	222	236	4.96e-14	GVLAVSRAFGDKLLK
MEME-4	OsPP2C45	184	198	4.96e-14	GVLAVSRAFGDKLLK
MEME-4	OsPP2C38	336	350	4.96e-14	PGLAMARAFGDFCLK
MEME-4	OsPP2C28	112	126	4.96e-14	GLIQISRSIGDVYLK
MEME-4	OsPP2C14	341	355	4.96e-14	PGLAMARAFGDFCLK
MEME-4	OsPP2C10	240	254	4.96e-14	GVLAVSRAFGDKLLK
MEME-4	OsPP2C07	312	326	4.96e-14	GVLAMSRAFGNRFLK
MEME-4	OsPP2C41	193	207	7.36e-14	GQLAVSRAFGDRNLK
MEME-4	OsPP2C52	387	401	1.39e-13	GVLAMSRAFGNRLLK
MEME-4	OsPP2C13	269	283	1.39e-13	GVLAMSRAFGNRLLK
MEME-4	OsPP2C48	252	266	2.27e-13	PGLAMSRAFGDYCVK
MEME-4	OsPP2C60	226	240	4.09e-13	GLIQVCRSIGDAYLK
MEME-4	OsPP2C62	200	214	4.58e-13	GQLAVARAFGDRSLK
MEME-4	OsPP2C44	231	245	6.43e-13	GQLAVARAFGDQSLK
MEME-4	OsPP2C56	255	269	9.95e-13	GLLAMSRAFGNRALK
MEME-4	OsPP2C55	256	270	1.23e-12	GILAVSRAFGNRLMK
MEME-4	OsPP2C21	205	219	1.23e-12	GMLATSRAIGDFAYK
MEME-4	OsPP2C46	452	466	2.29e-12	GCLKVTRAFGAGYLK
MEME-4	OsPP2C27	218	232	3.1e-12	GQLAVTRALGDWHLE
MEME-4	OsPP2C47	248	262	3.78e-12	GVLSVTRALGDWDMK
MEME-4	OsPP2C32	292	306	3.78e-12	GSLAVSRGIGDAHLK
MEME-4	OsPP2C31	490	504	3.78e-12	GKLSVTRAFGAGYLK
MEME-4	OsPP2C02	241	255	3.78e-12	GVLSVTRALGDWDMK
MEME-4	OsPP2C26	452	466	4.59e-12	GRLKVTRAFGAGYLK
MEME-4	OsPP2C70	222	236	5.57e-12	GSLNLARAIGDMELK
MEME-4	OsPP2C39	375	389	6.74e-12	GKLKVTRAFGVGYLK
MEME-4	OsPP2C12	260	274	8.94e-12	PGLAMARSLGDMRLK
MEME-4	OsPP2C57	175	189	9.81e-12	GQLNVARAIGDWHME
MEME-4	OsPP2C11	223	237	9.81e-12	GSLNLTRAIGDMEFK
MEME-4	OsPP2C76	303	317	1.86e-11	GELALSRAIGDVPYK
MEME-4	OsPP2C35	498	512	2.23e-11	GSLKVTRAFGAGFLK
MEME-4	OsPP2C05	227	241	2.91e-11	GEISVSRAFGDIRFK
MEME-4	OsPP2C74	302	316	3.47e-11	DCLAVTRSFGDGGLK
MEME-4	OsPP2C58	223	237	3.47e-11	GTINLSRAIGDIEFK
MEME-4	OsPP2C69	206	220	5.34e-11	GGLCLSRSIGDMDVG
MEME-4	OsPP2C16	227	241	6.33e-11	GGVTISRSIGDFAFK
MEME-4	OsPP2C42	218	232	8.14e-11	NGIAVSRAIGDLSYK
MEME-4	OsPP2C03	114	128	8.85e-11	GGLCLSRSIGDIDVG
MEME-4	OsPP2C40	233	247	9.62e-11	GGLCLSRSIGDQDVG
MEME-4	OsPP2C15	215	229	9.62e-11	GGLCLSRSIGDQDVG
MEME-4	OsPP2C63	132	146	1.04e-10	AQLATSRAFGDRQIK
MEME-4	OsPP2C67	340	354	1.34e-10	GRIEVSRALGDRQFK
MEME-4	OsPP2C77	318	332	1.45e-10	DSLAVSRAFGDAGVK
MEME-4	OsPP2C54	224	238	1.57e-10	GLLGVTRALGDWHLE
MEME-4	OsPP2C33	210	224	2.53e-10	GGLCLSRSIGDTDVG
MEME-4	OsPP2C20	274	288	3.74e-10	GRVSISRSIGDFACK
MEME-4	OsPP2C18	335	349	2.19e-09	ESVTISRSIGDFAFK
MEME-4	OsPP2C50	266	280	3.56e-09	GILAMSRSIGMHIDP
MEME-4	OsPP2C22	316	330	1.01e-07	GKLSTSRALAGIFLT
MEME-5	OsPP2C07	275	295	4.54e-21	GKAIALSSDHKPNRKDERKRI
MEME-5	OsPP2C52	350	370	3.13e-20	GKAIALSEDHKPNRSDERKRI
MEME-5	OsPP2C55	219	239	9.27e-20	GKAVPLSEDHKPNKKDERKRI
MEME-5	OsPP2C22	264	284	1.86e-19	GQAIDLSTDHKPNVPLERQRI
MEME-5	OsPP2C13	232	252	1.86e-19	GKAMALSEDHKPNRSDERKRI
MEME-5	OsPP2C42	180	200	3.1e-19	GQAIALSNDHKPNFPEETQRI
MEME-5	OsPP2C68	221	241	6.03e-19	GAPVQLSSDHKPDRPDELERI
MEME-5	OsPP2C56	218	238	6.03e-19	GKAVPLSEDHKPNRKDEQKRI
MEME-5	OsPP2C49	242	262	7.09e-19	GVPVPLSVDHKPDRPDELERI
MEME-5	OsPP2C09	242	262	1.35e-18	GVPVALSVDHKPDRPDELERI
MEME-5	OsPP2C30	220	240	1.58e-18	GAAIPLSCDHKPDRPDELERI
MEME-5	OsPP2C06	309	329	1.58e-18	KQPVPLSVDHKPNREDEYARI
MEME-5	OsPP2C12	213	233	2.95e-18	LQAVQLTVDHKPSVPEEAARI
MEME-5	OsPP2C21	171	191	6.3e-18	GQAISLSFDHKPHHEAERERI
MEME-5	OsPP2C58	189	209	7.31e-18	GQAYNLSRDHKPELEAERERI
MEME-5	OsPP2C08	248	268	1.76e-17	GVAVPLSSDHKPDRPDEMERV
MEME-5	OsPP2C11	189	209	3.57e-17	GQAYNLSRDHKPELEAERDRI
MEME-5	OsPP2C14	294	314	4.11e-17	LMAVQLTVDLKPNIPSEAQRI
MEME-5	OsPP2C48	205	225	7.13e-17	LAAVQLTVDFKPNLPQERERI
MEME-5	OsPP2C51	233	253	1.07e-16	GVALPLSTDHKPDRPDELERV
MEME-5	OsPP2C20	222	242	1.07e-16	GQASALSVDHKPDSESERERV
MEME-5	OsPP2C45	147	167	2.08e-16	GNAIAVSKDHKPDQTDERQRI
MEME-5	OsPP2C59	185	205	2.37e-16	GDAIAVSRDHKPDQSDERQRI
MEME-5	OsPP2C10	203	223	2.37e-16	GDAIAVSRDHKPDQSDERQRI
MEME-5	OsPP2C53	141	161	3.08e-16	KQPLPLSLDHKPNREDEYARI
MEME-5	OsPP2C44	192	212	3.99e-16	GAANQLTVDHEPHTTNERQRI
MEME-5	OsPP2C32	254	274	5.15e-16	GKAEALTSDHRASREDERERI
MEME-5	OsPP2C66	258	278	9.65e-16	LTAVQLTVDLKPNLPREAARI
MEME-5	OsPP2C64	188	208	1.4e-15	MVAVQLTVDLKPDVPSEAERI
MEME-5	OsPP2C70	188	208	2.02e-15	GRAYDLSKDHKPDLDAEKERI
MEME-5	OsPP2C57	141	161	2.89e-15	GKAIEMSRDHKPSCNREKVRI
MEME-5	OsPP2C50	229	249	6.61e-15	KEPVALSIDHKPDRKDERARI
MEME-5	OsPP2C75	213	233	1.48e-14	LVAHQLTVDLKPDHPREARRI
MEME-5	OsPP2C77	279	299	1.65e-14	GVATALTSDHTPGREDERLRI
MEME-5	OsPP2C02	207	227	2.89e-14	GVAVEMSRDHRPTYDAEHERI
MEME-5	OsPP2C27	184	204	5e-14	GTAIEMSKDHRTCCLNERKRI
MEME-5	OsPP2C38	289	309	1.45e-13	FFAVQLTVDLKPTIPSEAARI
MEME-5	OsPP2C35	460	480	1.45e-13	LSAVQLTSDHSTSVEEEVIRI
MEME-5	OsPP2C74	263	283	2.2e-13	GAAAALTSDHTPARDDERSRI
MEME-5	OsPP2C67	305	325	2.71e-13	LKAIVLTREHKAIFPQERARI
MEME-5	OsPP2C73	193	213	8.2e-13	PISVQLTTDLKPNLPSEAERI
MEME-5	OsPP2C47	214	234	9.06e-13	GVAMEMSRDHRANYAEECERV
MEME-5	OsPP2C26	414	434	9.06e-13	LKPLQLSTDHSTSIEEEVHRI
MEME-5	OsPP2C17	197	217	9.06e-13	GLAIDLSFDHKPCTRTESERE
MEME-5	OsPP2C16	173	193	9.06e-13	GLAIDLSFDHKPCTRTESERE
MEME-5	OsPP2C54	190	210	1.22e-12	GTAIEMSVDHRPCSLSEKLRV
MEME-5	OsPP2C36	192	212	1.79e-12	ITAEQLSSEHNANEEDVRQEL
MEME-5	OsPP2C46	414	434	2.39e-12	LAALQLTMDHSTNVYKEVRRI
MEME-5	OsPP2C43	107	127	2.63e-12	IVAEQLTRDHNASMEEVRQEL
MEME-5	OsPP2C28	70	90	2.89e-12	VVATQLSSEHNACYEEVRQEL
MEME-5	OsPP2C62	163	183	5.58e-12	GVAKQLSVDHEPNKERHSIEK
MEME-5	OsPP2C25	180	200	8.08e-12	ITAEQITRDHNACKEEVRQEL
MEME-5	OsPP2C76	265	285	1.06e-11	YNVKELTKDHHPDREDERSRV
MEME-5	OsPP2C19	414	434	1.67e-11	GQASALSVDHKPDRDFACKKN
MEME-5	OsPP2C18	282	302	4.4e-11	GLAIDLSSDHKPRTSESERER
MEME-5	OsPP2C31	452	472	5.71e-11	LQCVQLTPEHSAAAEEEVRRI
MEME-5	OsPP2C41	156	176	8.03e-11	GRPIQMSTDHDPNVERSAIEN
MEME-5	OsPP2C72	186	206	9.52e-11	VLAMQLSAEHNASFEEVRREL
MEME-5	OsPP2C17	24	44	1.13e-10	AMGNSLPVESKFTFEEENDRI
MEME-5	OsPP2C60	184	204	1.33e-10	VLAVQLSAEHNVSIESVRKEL
MEME-5	OsPP2C63	95	115	1.45e-10	GRAQQLSVDHEPLRERDAIEH
MEME-5	OsPP2C65	187	207	2.19e-10	VAAEELSWDQTPFRADERARV
MEME-5	OsPP2C18	108	128	4.55e-10	TMGNSLPVESKVTVEEENDRI
MEME-5	OsPP2C78	171	191	4.93e-10	VVAERLSNDHNVAEEEVRKEL
MEME-5	OsPP2C20	49	69	5.78e-10	AMGNSLPVESKFTDEKENDRI
MEME-5	OsPP2C19	244	264	5.78e-10	AMGNSLPVESKFTDEKENDRI
MEME-5	OsPP2C39	337	357	7.33e-10	LKAVQLTEIHSLENPLEYQKL
MEME-5	OsPP2C40	186	206	1.37e-09	GTIYHLSADHRFDASEEEVGR
MEME-5	OsPP2C15	168	188	6.14e-09	GSIYHLSADHRFDASKEEVDR
MEME-5	OsPP2C33	163	183	8.22e-09	GVISLLTVDHRLEENVEERER
MEME-5	OsPP2C03	67	87	2.38e-08	GAVSLLTVDHRLEENVEERER
MEME-5	OsPP2C69	159	179	3.85e-08	GSLYHLSADHRFDSNQDEVQR
MEME-5	OsPP2C29	313	333	3.54e-07	VRAAQLEAARKKDVKYERIRT
MEME-5	OsPP2C05	193	213	1.6e-06	VTNFHRPYGNKKASLEEVKRI
MEME-5	OsPP2C22	81	101	1.54e-05	STSTKRPLTSKVTNEGENDRV
MEME-5	OsPP2C52	180	200	1.8e-05	AAAPVPAVEEKKHKDQENKHK
MEME-6	OsPP2C13	339	359	1e-20	EIAYSRGSADNITCIVVQFHH
MEME-6	OsPP2C52	457	477	5.12e-20	ETAFSRGSGDNITCIVVKFQH
MEME-6	OsPP2C07	357	377	5.12e-20	EIAFARGSTDNITCIVVKFLH
MEME-6	OsPP2C43	260	280	4.98e-17	EKGVRRFFHDDITVVVVFIDH
MEME-6	OsPP2C25	333	353	4.98e-17	EKGVRRFFHDDITVVVVYIDH
MEME-6	OsPP2C78	324	344	6.89e-17	ERGSRRNFHDDITVVVVYLDH
MEME-6	OsPP2C72	339	359	9.49e-17	DRGVRRHFHDDITVVVVFFDS
MEME-6	OsPP2C60	337	357	1.11e-16	DRGVRRHFHDDITVIVVFLDS
MEME-6	OsPP2C28	223	243	1.11e-16	DRGVRRHFHDDITVIVVFLDS
MEME-6	OsPP2C45	254	274	1.52e-16	QEAYKRESSDNITCVVVRFLH
MEME-6	OsPP2C62	270	290	3.26e-16	EQAVNRKSKDDISCIVVKFLC
MEME-6	OsPP2C53	273	293	5.08e-16	KLALQKGSKDNITVVVIDLKA
MEME-6	OsPP2C06	439	459	5.87e-16	KLALQKGSKDNISVIVVDLKA
MEME-6	OsPP2C08	370	390	7.84e-16	ELAISRGSKDNISVVVVELRR
MEME-6	OsPP2C56	325	345	1.2e-15	EVAHSRLTLDNITCIVLQFHH
MEME-6	OsPP2C51	355	375	3.13e-15	ELAVSRGSRDNISVVVVELRR
MEME-6	OsPP2C77	397	417	4.08e-15	AMARSRGSRDDITVMVVDLQP
MEME-6	OsPP2C74	373	393	4.08e-15	DMARRRGSRDDVTVMVVDLKR
MEME-6	OsPP2C29	335	355	4.66e-15	EKGQRRHFHDDITVVVLFLDK
MEME-6	OsPP2C44	301	321	7.81e-15	TEALARKSKDDISCIVIRFRC
MEME-6	OsPP2C61	320	340	8.87e-15	ERGVRRHFHDDITAVVVFLDL
MEME-6	OsPP2C55	326	346	1.14e-14	EVARSRLTLDNVTCIVLQFHH
MEME-6	OsPP2C68	334	354	1.46e-14	KLALARRSSDNISVVVVDLRR
MEME-6	OsPP2C59	292	312	4.84e-14	QEASQRGSADNITCLVVRFLE
MEME-6	OsPP2C41	263	283	4.84e-14	AEALKRDSKDDISCVVVRFRM
MEME-6	OsPP2C32	368	388	6.83e-14	ETAVTRGSTDDISIVIIQLQQ
MEME-6	OsPP2C69	276	296	7.65e-14	EAIHPRGLRDDTTCIVVDILP
MEME-6	OsPP2C49	393	413	1.07e-13	KLAIARRSADNVSVVVVDLRR
MEME-6	OsPP2C09	392	412	1.07e-13	KLALARRSADNVSVVVVDLRR
MEME-6	OsPP2C57	257	277	1.34e-13	DEAIKRKSGDNLSVVVICFNS
MEME-6	OsPP2C15	285	305	1.34e-13	EAVQQKGLRDDTTCIVVDILP
MEME-6	OsPP2C03	184	204	1.49e-13	EALRTRGLKDDTTCIVVDMIP
MEME-6	OsPP2C26	566	586	3.15e-13	PQGDRRKYHDDVTVMVISLEG
MEME-6	OsPP2C02	321	341	4.3e-13	MEAKRLQTFDNLTVIVICFGS
MEME-6	OsPP2C47	328	348	5.84e-13	MEAKRLETADNLTVIVVCFVS
MEME-6	OsPP2C35	612	632	6.46e-13	PHGDRRRYHDDVSVIVISLEG
MEME-6	OsPP2C30	381	401	7.9e-13	KLALARQTSDNVSVVVVNLRR
MEME-6	OsPP2C20	355	375	8.72e-13	LVQFGLPSGDNTTVILVLFKP
MEME-6	OsPP2C19	499	519	8.72e-13	LVQFGLPSGDNTTVILVLFKP
MEME-6	OsPP2C39	489	509	9.63e-13	PVGSRRKYHDDVTIIVIILGN
MEME-6	OsPP2C40	303	323	1.17e-12	EAIASKGLRDDTTCIVIDIIP
MEME-6	OsPP2C46	566	586	1.9e-12	QQGDRRQYHDDVSIIIISLEG
MEME-6	OsPP2C27	301	321	1.9e-12	EEAIRRGASDNLTAVMVSFHQ
MEME-6	OsPP2C54	307	327	2.76e-12	EEAIKRGATDNLTAVLVSFHL
MEME-6	OsPP2C31	604	624	4.79e-12	PHGDRRNYHDDVSIIVMSFEG
MEME-6	OsPP2C33	280	300	8.92e-12	QALKTSGLKDDTTCVVVDIIP
MEME-6	OsPP2C24	296	316	1.06e-11	GTIFRRGKRDDITVVVAYIV*
MEME-6	OsPP2C18	416	436	1.06e-11	LVQSGLASGENTTVILVQFKP
MEME-6	OsPP2C05	329	349	1.16e-11	QIALDRRSQDNISIVIADLGR
MEME-6	OsPP2C17	325	345	1.5e-11	VVEFGLASGENTTVILVQFKP
MEME-6	OsPP2C16	309	329	1.5e-11	VVEFGLASGENTTVILVQFKP
MEME-6	OsPP2C67	416	436	5.15e-11	EAVRERRCKDNCTAVLIVFKH
MEME-6	OsPP2C42	303	323	1.04e-10	AITRDPPSTDNMSVILVRFLH
MEME-6	OsPP2C23	296	316	3.2e-10	EGHFYGGKVDDITVVVACIVS
MEME-6	OsPP2C76	387	407	1.31e-09	DLALEKGTTDNVAAVIVPLGS
MEME-6	OsPP2C70	309	329	1.96e-09	APVSGGDGCDNMTVIIVKFKK
MEME-6	OsPP2C01	274	294	3.32e-09	GGKLIGGKMDDITVIVAQVKA
MEME-7	OsPP2C58	23	43	1.87e-20	KFGLSSMQGWRATMEDAHSAL
MEME-7	OsPP2C20	70	90	3.68e-20	KYVVSSMQGWGEKMEDAHAAI
MEME-7	OsPP2C19	265	285	3.68e-20	KYVVSSMQGWGEKMEDAHAAI
MEME-7	OsPP2C17	45	65	3.68e-20	KYVVSSMQGWGEKMEDAHAAI
MEME-7	OsPP2C16	21	41	3.68e-20	KYVVSSMQGWGEKMEDAHAAI
MEME-7	OsPP2C70	23	43	7.1e-20	RYGLASMQGWRTTMEDAHTAL
MEME-7	OsPP2C18	129	149	1.5e-18	KYIVSSMQGLGHKMEDAHAAI
MEME-7	OsPP2C11	23	43	2e-18	KLGLSSMQGWRANMEDAHSAL
MEME-7	OsPP2C13	111	131	1.54e-17	KCGYSSFRGKRATMEDFYDVK
MEME-7	OsPP2C07	154	174	3.8e-17	SCGYSSFRGRRANMEDFYDIK
MEME-7	OsPP2C52	229	249	4.88e-17	SCGYSSFRGKRASMEDFYDIK
MEME-7	OsPP2C49	91	111	5.53e-17	RYGVTSVFGRRREMEDAVSIR
MEME-7	OsPP2C09	99	119	6.26e-17	RYGVTAVCGRRREMEDAVSIR
MEME-7	OsPP2C45	27	47	1.65e-16	SYGYASSPGKRASMEDFYETR
MEME-7	OsPP2C59	64	84	2.98e-16	SYGYASSPGKRSSMEDFYDTR
MEME-7	OsPP2C27	54	74	3.34e-16	RSGDWSDIGGRDYMEDAHVCI
MEME-7	OsPP2C42	26	46	3.75e-16	AYASSAMQGYRSTMEDAHATI
MEME-7	OsPP2C10	82	102	3.75e-16	SYGYASAPGKRASMEDFYETR
MEME-7	OsPP2C51	77	97	1.04e-15	SHGSVSVIGRRREMEDAVAIE
MEME-7	OsPP2C54	65	85	1.61e-15	RSGDWSDIGGRQYMEDTHVCI
MEME-7	OsPP2C04	390	410	3.78e-15	SWGSFATCGRRETMEDTHFML
MEME-7	OsPP2C47	76	96	1.17e-14	RSGSFADIGPRRYMEDEHIRI
MEME-7	OsPP2C02	69	89	1.17e-14	RSGSFADIGPRRYMEDEHIRI
MEME-7	OsPP2C30	77	97	1.43e-14	RYGFTSVCGRRRDMEDSVSAC
MEME-7	OsPP2C68	74	94	2.59e-14	RHGAASVAGRRREMEDAVSLR
MEME-7	OsPP2C56	96	116	3.14e-14	SWDYSSFKGRRPSMEDRFSIK
MEME-7	OsPP2C08	90	110	1.07e-13	SHGAVSVIGRRREMEDAIFVA
MEME-7	OsPP2C06	149	169	1.07e-13	LWGHKSICGRRPEMEDAVVAV
MEME-7	OsPP2C21	24	44	2.03e-13	KYASYTTQGFRPHMEDALAVE
MEME-7	OsPP2C22	102	122	4.49e-13	KYASSAMQGLRMSMQDALAVE
MEME-7	OsPP2C74	133	153	1.25e-12	GFWVASRRGLRHAMEDGYGVI
MEME-7	OsPP2C57	11	31	2.85e-12	RSGGWADIGSRHTMEDVFICS
MEME-7	OsPP2C50	60	80	3.1e-12	VWGCASTRGRSAEMEDASAAV
MEME-7	OsPP2C05	57	77	3.94e-12	RWGTAKLQGARDEMEDEVVLR
MEME-7	OsPP2C77	137	157	6.35e-12	GFCLASRRGVRHAMEDGYGVI
MEME-7	OsPP2C67	160	180	1e-10	EADAAEDKGCRHTMEDAWVLL
MEME-8	OsPP2C18	182	222	1.38e-48	IELCNHEDYHNDLTNALDNVFFSMDENLQQSDAWRELVIPR
MEME-8	OsPP2C17	98	138	3.34e-47	IELCNHEDYHNDLINALDNVFLSMDENLQQSDAWRELVIPH
MEME-8	OsPP2C16	74	114	3.34e-47	IELCNHEDYHNDLINALDNVFLSMDENLQQSDAWRELVIPH
MEME-8	OsPP2C20	122	162	4.47e-43	IELCNHEDYDSNLSNAMRSAFYSMDEDLQLSDAWRELVIPR
MEME-8	OsPP2C19	317	357	4.47e-43	IELCNHEDYDSNLSNAMRSAFYSMDEDLQLSDAWRELVIPR
MEME-8	OsPP2C58	75	115	2.52e-32	EVLRSEAYSAGDLGNAAHKAFFRMDEMMRGQRGWRELQALG
MEME-8	OsPP2C11	75	115	4.21e-31	QVLRSEAYSAGDLGTAVHRAFFRMDEMMRGQRGWRELSALG
MEME-8	OsPP2C70	75	115	6.08e-31	QVLKNEAYSSGDLATSVLKSFFRMDEMMKGQRGWRELAELG
MEME-8	OsPP2C21	75	115	1.98e-30	TMLLEDVDYINNLPNAITSVCFRLDDDLQRSNEWRESLNPC
MEME-8	OsPP2C42	79	119	5.12e-29	NKVLEQEDFSSNLANALRQSFFRMDEMLRNQAASKELTEYG
MEME-8	OsPP2C22	155	195	3.09e-24	VMLREEESFLNNLSYAITSVCSRLDDELEAPNVWRASLYPH
MEME-9	OsPP2C20	300	314	7.66e-13	LTCNPDILTMDITDD
MEME-9	OsPP2C19	444	458	7.66e-13	LTCNPDILTMDITDD
MEME-9	OsPP2C18	361	375	1.15e-12	LICDPDIHTHDITGD
MEME-9	OsPP2C75	278	292	1.7e-12	LISVPDVTYRQITEK
MEME-9	OsPP2C14	359	373	3.63e-12	LISMPEVSYHRITEK
MEME-9	OsPP2C02	264	278	6.27e-12	LIAEPEFQQTTLTED
MEME-9	OsPP2C38	354	368	8.94e-12	LISMPDVSYHRITEK
MEME-9	OsPP2C21	231	245	1.06e-11	VTCVPDIRVENITDD
MEME-9	OsPP2C47	271	285	2.47e-11	LIAEPEFRQTMLTED
MEME-9	OsPP2C08	302	316	2.91e-11	VIAEPEVTVMDRTDK
MEME-9	OsPP2C65	267	281	4.71e-11	VIAEPEVKSVEITPA
MEME-9	OsPP2C66	323	337	5.51e-11	LISVPQISYRRLTEK
MEME-9	OsPP2C73	258	272	6.43e-11	LICTPEVYYRKLSAK
MEME-9	OsPP2C09	296	310	6.43e-11	VTSEPEVTVTERTDD
MEME-9	OsPP2C70	248	262	1.18e-10	VTAEPELNTVKLSED
MEME-9	OsPP2C58	249	263	1.18e-10	LTANPDINTVELCDD
MEME-9	OsPP2C11	249	263	2.79e-10	VTANPDINVVELCDD
MEME-9	OsPP2C51	287	301	3.21e-10	VSAEPEVRVVERTDK
MEME-9	OsPP2C42	244	258	4.22e-10	LTCSPEIRADQLTDD
MEME-9	OsPP2C69	223	237	5.52e-10	IIPVPHVKQVKLSNA
MEME-9	OsPP2C48	270	284	7.19e-10	VISAPEVTHRRITAQ
MEME-9	OsPP2C17	269	283	8.19e-10	LVCDPDILADDITDD
MEME-9	OsPP2C16	253	267	8.19e-10	LVCDPDILADDITDD
MEME-9	OsPP2C54	250	264	1.06e-09	LSAEPELKMITLTKD
MEME-9	OsPP2C78	251	265	1.74e-09	MTAEPSIKEHQLRQQ
MEME-9	OsPP2C52	404	418	1.74e-09	VVADPEIQEQEIDDE
MEME-9	OsPP2C03	131	145	1.97e-09	IVPVPYVKQVKLSNA
MEME-9	OsPP2C43	187	201	2.22e-09	LTSEPSIYTRVLHSQ
MEME-9	OsPP2C57	200	214	2.82e-09	LSAEPEVMIRNLTEE
MEME-9	OsPP2C40	250	264	2.82e-09	IIPVPYVKQIKLSSA
MEME-9	OsPP2C49	296	310	3.56e-09	VTSEPEVTVTERADD
MEME-9	OsPP2C41	210	224	3.56e-09	LKSEPDIKVEDIDYT
MEME-9	OsPP2C28	150	164	3.56e-09	LSSEPAIAVHQIQPN
MEME-9	OsPP2C27	244	258	3.99e-09	LSAEPELKMITLTKE
MEME-9	OsPP2C62	217	231	5.02e-09	LSSEPDVVEEPIDEN
MEME-9	OsPP2C15	232	246	5.02e-09	IVPVPYVKQVKLSTA
MEME-9	OsPP2C64	253	267	7.81e-09	VISVPEFFHWSLTEK
MEME-9	OsPP2C44	248	262	7.81e-09	LSSEPDVRHVPINSS
MEME-9	OsPP2C30	274	288	9.7e-09	VICDPEVRVMERKDG
MEME-9	OsPP2C25	260	274	9.7e-09	LTAEPSICTRVLSLQ
MEME-9	OsPP2C33	227	241	1.08e-08	IVPIPHVKQVKLSNA
MEME-9	OsPP2C13	286	300	1.08e-08	VVAEPEIQEELVNED
MEME-9	OsPP2C72	266	280	1.81e-08	LSSEPAIVVHQLQTT
MEME-9	OsPP2C61	245	259	1.81e-08	VTAEPSIHARKLKAG
MEME-9	OsPP2C60	264	278	2.22e-08	LSSEPSISVQPLQPH
MEME-9	OsPP2C56	272	286	2.22e-08	VKAEPDIQEKVVDES
MEME-9	OsPP2C31	527	541	2.22e-08	ISCTPSLRHHRISSN
MEME-9	OsPP2C22	350	364	2.22e-08	VTHFPDIRVAKITGD
MEME-9	OsPP2C26	489	503	2.45e-08	ISCTPSLCHHKLTAR
MEME-9	OsPP2C67	358	372	4.82e-08	LIATPDVHSFEVTRK
MEME-9	OsPP2C59	239	253	5.81e-08	VVADPEIKEEVVDSS
MEME-9	OsPP2C12	278	292	8.36e-08	VIPAPEVTSRRVTGA
MEME-9	OsPP2C29	262	276	9.98e-08	MSAVPTIKTRKLRPG
MEME-9	OsPP2C55	273	287	1.3e-07	VKAEPNIQEKVVDEG
MEME-9	OsPP2C77	335	349	1.54e-07	VTCEPETARVSLAAD
MEME-9	OsPP2C74	319	333	1.67e-07	VVAEPEVSRTPLAGA
MEME-9	OsPP2C45	201	215	1.67e-07	VVVDPEIREEVIDHS
MEME-9	OsPP2C39	412	426	1.98e-07	VYTNPHTVSHKVTED
MEME-9	OsPP2C04	212	226	4.77e-07	IYMAPEILRKDIHTE
MEME-9	OsPP2C66	288	302	8.68e-07	LQDEPEVARVWLPNN
MEME-9	OsPP2C31	171	185	2.16e-06	LMSEPRVAQSGLSNE
MEME-9	OsPP2C66	443	457	5.03e-06	ISSEEQITEPALQHS
MEME-9	OsPP2C25	240	254	1.25e-05	FALDPSITRFRLSEP
MEME-10	OsPP2C78	104	124	2.44e-16	TDAIKRAFHATEEEFLHMVKR
MEME-10	OsPP2C52	295	315	3.67e-15	KLAISETYKKTDSEFLDSESH
MEME-10	OsPP2C56	162	182	4.07e-14	KLAISQTFLKTDADFLESVSS
MEME-10	OsPP2C32	203	223	4.07e-14	EQAVKRCYLKTDEEFLKREES
MEME-10	OsPP2C28	3	23	5.5e-14	TDVIRKAFQATEEGFLSLVSK
MEME-10	OsPP2C07	220	240	9.92e-14	KSAISETYRKTDSDFLDAETN
MEME-10	OsPP2C15	117	137	3.07e-13	PRAMVAAFVKTDKDFQTKARS
MEME-10	OsPP2C13	177	197	3.53e-13	KLAISETYQKTDTDFLESESN
MEME-10	OsPP2C10	148	168	3.53e-13	KSAIAETYNHTDSEFLKAESS
MEME-10	OsPP2C74	212	232	5.29e-13	AAAIRAAYLATDSEFLSQGTR
MEME-10	OsPP2C36	125	145	3.18e-12	ADAIRDAFLATEEGFLAVVSR
MEME-10	OsPP2C72	119	139	4.06e-12	ADVIRKAFRATEEGFFSVVSS
MEME-10	OsPP2C34	97	117	5.17e-12	TEVIRRAFGAAEEEFLQQVRQ
MEME-10	OsPP2C69	107	127	8.29e-12	PRALVAAFVKTDKDFQAVAET
MEME-10	OsPP2C67	235	255	9.31e-12	KKAIIEGFRRTDECLLQESTK
MEME-10	OsPP2C77	227	247	1.32e-11	TAAIRAAYLTTDSEFLSQGVR
MEME-10	OsPP2C72	318	338	1.47e-11	KAAMQQAAKKREMRYSDLKKI
MEME-10	OsPP2C45	93	113	1.85e-11	KVAIDDAYKSTDSEFLESDSS
MEME-10	OsPP2C60	316	336	2.31e-11	KAALQEAAKKREMRYSDLKKI
MEME-10	OsPP2C40	135	155	2.58e-11	PRALVAGFVKTDKDFQTRAHS
MEME-10	OsPP2C59	130	150	2.88e-11	KSAIAETYTSTDSELLKAETS
MEME-10	OsPP2C28	202	222	3.57e-11	KVAMQEAAKKREMRYSDLKKI
MEME-10	OsPP2C61	96	116	3.98e-11	ADVIRKAFLAADEEYLQLLRW
MEME-10	OsPP2C03	15	35	4.93e-11	PRALVAGFVKTDKEFQHKGQT
MEME-10	OsPP2C64	127	147	5.48e-11	RKAFARAYKAMDKDLRSHPSL
MEME-10	OsPP2C43	41	61	1.53e-10	EDIVRNAFSATEEGFLSLVRR
MEME-10	OsPP2C35	376	396	2.07e-10	LKALTRALHRTEEAYLDIADK
MEME-10	OsPP2C60	117	137	4.07e-10	ADVLKKAYEATEDGFFSVVTK
MEME-10	OsPP2C44	137	157	4.07e-10	QEAIKNAYRSTNKYILENAKQ
MEME-10	OsPP2C75	153	173	5.93e-10	KESFRKAFKNVDKELKLQRNI
MEME-10	OsPP2C04	455	475	5.93e-10	TDALTEAFVRTDIAFREELIL
MEME-10	OsPP2C57	85	105	6.5e-10	EKALSSAFLQTDAAFADACSV
MEME-10	OsPP2C55	163	183	6.5e-10	LYLFYQTFLKTDADFLQSISS
MEME-10	OsPP2C43	239	259	6.5e-10	KAALKEAARKREMKYNDIKKL
MEME-10	OsPP2C25	114	134	7.13e-10	EEVVRGAFSATEEGFLTLVRR
MEME-10	OsPP2C29	106	126	9.38e-10	AEVLEKAFGETEEEFVASVQR
MEME-10	OsPP2C46	313	333	1.03e-09	LDAMARALRRTEEGYFAEAEA
MEME-10	OsPP2C27	128	148	1.03e-09	EKVVRRSFVQTDSQFAERCSH
MEME-10	OsPP2C66	198	218	1.23e-09	KQSYFKAFKLMDKELKMHPTV
MEME-10	OsPP2C06	250	270	1.47e-09	EQAFVDCFSRVDEEVGGNASR
MEME-10	OsPP2C78	303	323	1.6e-09	RAALTEAARKREMRYTDIKHI
MEME-10	OsPP2C49	171	191	1.6e-09	KDVMEKGFARMDDEATIWAKS
MEME-10	OsPP2C33	111	131	2.08e-09	PRALVAGFVKTDIDFQRKGEA
MEME-10	OsPP2C25	312	332	2.27e-09	NTALKEAARKREMRFVDLKKV
MEME-10	OsPP2C31	357	377	2.48e-09	LKALARALARTEEAFFAAAEE
MEME-10	OsPP2C62	105	125	3.79e-09	QAAIRNAYQLTDAKILESAAE
MEME-10	OsPP2C50	161	181	4.12e-09	DDVFTKCFQRVDDEVSGRVTR
MEME-10	OsPP2C09	171	191	4.47e-09	RDVMEKSFARMDGEVGNRAST
MEME-10	OsPP2C41	101	121	4.86e-09	DRAIIKAYEKTDQAILSHTPD
MEME-10	OsPP2C51	167	187	5.73e-09	KEAMLASFARMDGEVVGSVAA
MEME-10	OsPP2C26	317	337	5.73e-09	LAALTRALASTEAAYLDMTDQ
MEME-10	OsPP2C14	234	254	6.74e-09	RTSFLRAFNVMDRDLKLHKSI
MEME-10	OsPP2C05	130	150	8.59e-09	TDSIQRAFATVDANLSTWLEQ
MEME-10	OsPP2C08	191	211	1.01e-08	KEAMAACFTRVDGEVGGAEEA
MEME-10	OsPP2C38	229	249	1.09e-08	RTSLLRAFYVMDRDLKFHKTI
MEME-10	OsPP2C53	81	101	1.28e-08	EKAFVDCFSRVDAEVGGNAAS
MEME-10	OsPP2C12	153	173	3.97e-08	RQACASAFAAMDGELKLQPNL
MEME-10	OsPP2C68	156	176	5.7e-08	TETMERSFARMDAEVIAGCRA
MEME-10	OsPP2C73	133	153	6.12e-08	KNIFVKTFEDVDEDLRQHSGI
MEME-10	OsPP2C39	269	289	1.51e-07	LKCLTTAVEQAENDFLCMVEQ
MEME-10	OsPP2C54	139	159	2.93e-07	EKVVRRSFVHADNQFAKTTLS
MEME-10	OsPP2C76	223	243	5.89e-07	KESLLRAVHDVDLTFSKEGKR
MEME-10	OsPP2C30	150	170	7.54e-07	RGVMERSFARMDAEAVASSRG
MEME-10	OsPP2C15	330	350	5.33e-06	KKTPSDSSSHTDREYMDPDIV
