# Supplementary material for: Bioinformatics and Preliminary Functional Analysis of OsPP2C61
Source: Genes (Basel). 2026 Mar 25;17(4):374. doi: 10.3390/genes17040374 (PMC13115687; doi:10.3390/genes17040374)
Supplement: Supplementary file 1 [file genes-17-00374-s001.zip › Table S6.xls]

## Sheet: 顺式元件
Table S6. Cis-elements analysis of OsPP2C61 gene
Gene Name	Plant hormone related	Transcription factor	Stress
OsPP2C61	Abscisic acid;Auxin;MeJA	MYB Binding Site	Anaerobic;Anoxic;Light;Low-temperature
OsPP2C61	862	877	Abscisic acid
OsPP2C61	905	920	Abscisic acid
OsPP2C61	957	972	Abscisic acid
OsPP2C61	1020	1035	Abscisic acid
OsPP2C61	1039	1054	Abscisic acid
OsPP2C61	1095	1110	Abscisic acid
OsPP2C61	1395	1410	Abscisic acid
OsPP2C61	1671	1686	Abscisic acid
OsPP2C61	1815	1830	Anaerobic
OsPP2C61	478	493	Anoxic
OsPP2C61	143	158	Auxin
OsPP2C61	261	276	Auxin
OsPP2C61	414	429	Auxin
OsPP2C61	498	513	Auxin
OsPP2C61	573	588	Auxin
OsPP2C61	1122	1137	Auxin
OsPP2C61	957	972	Light
OsPP2C61	475	490	Light
OsPP2C61	808	823	Light
OsPP2C61	1550	1565	Light
OsPP2C61	849	864	Light
OsPP2C61	862	877	Light
OsPP2C61	955	970	Light
OsPP2C61	1020	1035	Light
OsPP2C61	1095	1110	Light
OsPP2C61	1395	1410	Light
OsPP2C61	1671	1686	Light
OsPP2C61	1937	1952	Light
OsPP2C61	1651	1666	Low-temperature
OsPP2C61	604	619	MeJA
OsPP2C61	834	849	MeJA
OsPP2C61	962	977	MeJA
OsPP2C61	998	1013	MeJA
OsPP2C61	1178	1193	MeJA
OsPP2C61	1229	1244	MeJA
OsPP2C61	1449	1464	MeJA
OsPP2C61	1567	1582	MeJA
OsPP2C61	604	619	MeJA
OsPP2C61	834	849	MeJA
OsPP2C61	962	977	MeJA
OsPP2C61	998	1013	MeJA
OsPP2C61	1178	1193	MeJA
OsPP2C61	1229	1244	MeJA
OsPP2C61	1449	1464	MeJA
OsPP2C61	1567	1582	MeJA
OsPP2C61	350	365	MYB Binding Site
OsPP2C61	509	524	MYB Binding Site
OsPP2C61	1863	1878	MYB Binding Site
OsPP2C61	272	287	MYB Binding Site
OsPP2C61	338	353	MYB Binding Site
OsPP2C61	344	359	MYB Binding Site
OsPP2C61	425	440	MYB Binding Site
OsPP2C61	503	518	MYB Binding Site
OsPP2C61	673	688	MYB Binding Site
